# Supplementary material for: Dried Plum’s Polyphenolic Compounds and Carbohydrates Contribute to Its Osteoprotective Effects and Exhibit Prebiotic Activity in Estrogen Deficient C57BL/6 Mice
Source: Nutrients. 2022 Apr 19;14(9):1685. doi: 10.3390/nu14091685 (PMC9102795; doi:10.3390/nu14091685)
Supplement: Supplementary file 1 [file nutrients-14-01685-s001.zip]

Archive with 1 entries (1 files):
- nutrients-1667416-supplementary.pdf
